# Supplementary material for: PRRC2 proteins impact translation initiation by promoting leaky scanning
Source: Nucleic Acids Res. 2023 Mar 3;51(7):3391–409. doi: 10.1093/nar/gkad135 (PMC10123092; doi:10.1093/nar/gkad135)
Supplement: gkad135_Supplemental_Files [file gkad135_supplemental_files.zip]

Archive with 7 entries (7 files):
- Supplemental Table Legends.docx
- Supplemental_Table_1_v2.xlsx
- Supplemental_Table_2_v3.xlsx
- Supplemental_Table_3.xlsx
- Supplemental_Table_4 v3.xlsx
- Supplemental_Table_5.docx
- Supplementary material v39+figs.pdf
