# Supplementary material for: PRRC2 proteins impact translation initiation by promoting leaky scanning
Source: Nucleic Acids Res. 2023 Mar 3;51(7):3391–409. doi: 10.1093/nar/gkad135 (PMC10123092; doi:10.1093/nar/gkad135)
Supplement: gkad135_Supplemental_Files [file gkad135_supplemental_files.zip › Supplemental_Table_1_v2.xlsx]

## Sheet: Sheet1
siRNA sequences
Target Gene	siRNA # In Tetraplex	siRNA Tetraplex	siRNA Sequence
siGENOME PRRC2A	1	D-013299-01	UAAAGCCGUUCCAGGAUUA
	2	D-013299-02	CCAAAUAUCAGAAGUCGUU
	3	D-013299-03	GCGAACCGCCCACUCCUAA
	4	D-013299-04	AGACUUACGCCUAGUGGUA
siGENOME PRRC2B	1	D-032577-01	GCGAUUAGAUCCUCAGUUA
	2	D-032577-02	GCACAGGAGUUCAAGUAUC
	3	D-032577-03	GCUGGUUCCUCAAACGAUA
	4	D-032577-04	UAAGCGGACUCGAGAGGAA
siGENOME PRRC2C	1	D-014078-01	GAACGCCCAUCCAUUCUUA
PRRC2C-1	2	D-014078-02	GAACAAUGAUCUCGGGUAUC
	3	D-014078-03	GAGUUAUCCUCAGUAUAG
	4	D-014078-17	GGAUCUAACCAUACGCAAA
siONTARGET Plus PRRC2C-2	2	J-014078-07	GAUCCAAGGUGGCUCAUGA
