# Supplementary material for: PRRC2 proteins impact translation initiation by promoting leaky scanning
Source: Nucleic Acids Res. 2023 Mar 3;51(7):3391–409. doi: 10.1093/nar/gkad135 (PMC10123092; doi:10.1093/nar/gkad135)
Supplement: gkad135_Supplemental_Files [file gkad135_supplemental_files.zip › Supplemental_Table_2_v3.xlsx]

## Sheet: Sheet1
Supplemental Table 2: Antibodies used in this study
Antigen	Provider and Product Number	Blotting Dilution
Tubulin	T9026 Sigma	1:2500
RPS15	Atlas HPA054510	1:250
RPLP0	Atlas HPA003512	1:250
eiF2S1	Cell Signaling #5324	1:1000
eIF3B	Santa Cruz 16377 (Discontinued)	1:1000
eIF3A	Cell Signaling #3411	1:1000
eIF4E	MBL RN001P	1:1000
eIF4G1	MBL RN002P	1:1000
PRRC2A	Atlas HPA046791	1:1000
PRRC2B	Atlas HPA064301	1:1000
PRRC2C	Biomol A303-315A	1:1000
anti eIF1 (D7G3L)	Cell Signaling #12496	1:1000
anti eIF4G2/p97 (D1A10)	Cell Signaling #3468	1:1000
anti-EIF1AX	Proteintech 11649-2-AP-20UL	1:1000
anti FLAG	SIGMA F7425-.2MG	1:1000
anti eIF5 (D5G9)	Cell Signaling 13894	1:1000
anti c-Raf (Raf1)	Cell Signaling #9422	1:1000
anti DR1	Cell Signaling #6447S	1:1000
anti Sin1 (D7G1A)	Cell Signaling #12860S	1:1000
