# Supplementary material for: PRRC2 proteins impact translation initiation by promoting leaky scanning
Source: Nucleic Acids Res. 2023 Mar 3;51(7):3391–409. doi: 10.1093/nar/gkad135 (PMC10123092; doi:10.1093/nar/gkad135)
Supplement: gkad135_Supplemental_Files [file gkad135_supplemental_files.zip › Supplemental_Table_3.xlsx]

## Sheet: Sheet1
Supplemental Table 3: sgRNA used for KO generation
Target Gene	sgRNA sequence
PRRC2A	CTCCGCCCTATGGACCCCAG
PRRC2B	AAGGAACTCGAGGTTCAAGG
PRRC2C	CATCATTCGAGGATCCATGT
