# Supplementary material for: PRRC2 proteins impact translation initiation by promoting leaky scanning
Source: Nucleic Acids Res. 2023 Mar 3;51(7):3391–409. doi: 10.1093/nar/gkad135 (PMC10123092; doi:10.1093/nar/gkad135)
Supplement: gkad135_Supplemental_Files [file gkad135_supplemental_files.zip › Supplemental_Table_4 v3.xlsx]

## Sheet: Sheet1
Supplemental Table 4: Oligo sequences
OMR1021	cagcggcggactagttgt		to mutate uORF1 in DR1 reporter ATG -> TAG
OMR1022	cgcctcacaactagtccgc		to mutate uORF1 in DR1 reporter ATG -> TAG
OMR1023	tgaaggtaggtttggccga		to mutate uORF2 in DR1 reporter ATG -> TAG
OMR1024	cgcctcggccaaaccta		to mutate uORF2 in DR1 reporter ATG -> TAG
OMR1621	TTCCCcGGCATCTGGAGGG		to mutate 1st near cognate uORF CTG -> CCG
OMR1622	TCCAGATGCCgGGGAAGGTTTGC		to mutate 1st near cognate uORF CTG -> CCG
OMR1623	GGCATCcGGAGGGACCACCGTTG		to mutate 2nd near cognate uORF CTG -> CCG
OMR1624	TCCCTCCgGATGCCAGGGAA		to mutate 2nd near cognate uORF CTG -> CCG
OMR1625	GCTTCCgCGATCTGCGTTCGG		to mutate 3rd near cognate uORF ACG -> GCG
OMR1626	AACGCAGATCGcGGAAGCCGAAGA		to mutate 3rd near cognate uORF ACG -> GCG
OMR1256	GTGtccggacaaaATGTTGTGAACCGGTCCCTTT	f	to subclone uORF 1 of DR1 into LaminB reporter
OMR1257	AAAGGGACCGgtTCACAACATtttgtccggaCAC	r	to subclone uORF 1 of DR1 into LaminB reporter
OMR1258	GTGtccggacaaaATGGTTTGGCCGAGGC	f	to subclone uORF 2 of DR1 into LaminB reporter
OMR1259	AAAGGGACCGgtCTAACTGGTCCCCAACG	r	to subclone uORF 2 of DR1 into LaminB reporter
OMR1556	ACTAGAAGCTTTTCCTGCAAACC	f	to amplify DR1 up to uORF1 into stuORF reporter
OMR1557	tttgtccggaGTCCGCCGCTGCC	r	to amplify DR1 up to uORF1 into stuORF reporter
OMR1575	ccggaagcttCTCTTTCCGCCATCTTTCC	f	to clone 5'UTR of RPS15
OMR1576	ccggTTCGAAgtCATggtggTGTGGCTTAGATTGCAGGAT	r	to clone 5'UTR of RPS15
OMR1577	ccggaagcttAGCCTCGTGTAACAATACTTG	f	to clone 5'UTR of FAM65A
OMR1578	ccggTTCGAAgtCATggtggAACCCTCCTCAGATGCTG	r	to clone 5'UTR of FAM65A
OMR1579	ccggaagcttCCCTCCTCTTCCTTTCTCCGCCATCGTGGTGTGTTCTTGACTCCGCTGCTCGCCccaccATGacTTCGAAccgg	f	to clone 5' UTR of RPL39 from oligos
OMR1580	ccggTTCGAAgtCATggtggGGCGAGCAGCGGAGTCAAGAACACACCACGATGGCGGAGAAAGGAAGAGGAGGGaagcttccgg	r	to clone 5' UTR of RPL39 from oligos
OMR1581	ccggaagcttCTCTTCCGGTCTTTCTGGTCTCGGCCGCAGAAGCGAGccaccATGacTTCGAAccgg	f	to clone 5' UTR of RPL37 from oligos
OMR1582	ccggTTCGAAgtCATggtggCTCGCTTCTGCGGCCGAGACCAGAAAGACCGGAAGAGaagcttccgg	r	to clone 5' UTR of RPL37 from oligos
OMR1583	ggaagcttCTCTTTCCGCCATCTTTCCGCGCCGGTGAGTAGCACTCTCTGAGAGCTCCAATTTCATCCGTCTGCCATCGGCGCCATCCTGCAATCTAAGCCACAccaccATGacTTCGAAcc	f	to clone 5' UTR of RPS15A from oligos
OMR1584	ggTTCGAAgtCATggtggTGTGGCTTAGATTGCAGGATGGCGCCGATGGCAGACGGATGAAATTGGAGCTCTCAGAGAGTGCTACTCACCGGCGCGGAAAGATGGCGGAAAGAGaagcttcc	r	to clone 5' UTR of RPS15A from oligos
OMR1585	CcggaagcttCTTCCTTTCCAACTTGGACGCTGCAGAccaccATGacTTCGAAccgg	f	to clone 5' UTR of RPL31 from oligos
OMR1586	ccggTTCGAAgtCATggtggTCTGCAGCGTCCAAGTTGGAAAGGAAGaagcttccgG	r	to clone 5' UTR of RPL31 from oligos
OMR1587	ccggaagcttAGACGCCCAAccaccATGacTTCGAAccgg	f	to clone 5' UTR of UBPA1 from oligos
OMR1588	ccggTTCGAAgtCATggtggTTGGGCGTCTaagcttccgg	r	to clone 5' UTR of UBPA1 from oligos
OMR1589	ccggaagcttACTGGCCGCTCGGCCGCGCGCGGGTCGGCCGGCTCTccaccATGacTTCGAAccgg	f	to clone 5' UTR of OSBP2 from oligos
OMR1590	ccggTTCGAAgtCATggtggAGAGCCGGCCGACCCGCGCGCGGCCGAGCGGCCAGTaagcttccgg	r	to clone 5' UTR of OSBP2 from oligos
OMR1591	ccggaagcttCTCTTTCCGGCGGTGCTCGCAAGCGAGGCAGCCccaccATGacTTCGAAccgg	f	to clone 5' UTR of eIF3L from oligos
OMR1592	ccggTTCGAAgtCATggtggGGCTGCCTCGCTTGCGAGCACCGCCGGAAAGAGaagcttccgg	r	to clone 5' UTR of eIF3L from oligos
OMR1839	ccggaGTTTatgCtaTCGATAATCAACTTTGAAAAACTCGTGCATCTGACTCCTGAGGAGAAGTCTGCCGTTACTGCCCTGTGGGGCAAGGTGAACGTGGATGAAGTTGAGCATGACTT	f	overlapping uORF weak
OMR1840	CGAAGTCATGCTCAACTTCATCCACGTTCACCTTGCCCCACAGGGCAGTAACGGCAGACTTCTCCTCAGGAGTCAGATGCACGAGTTTTTCAAAGTTGATTATCGAtaGcatAAACt	r	overlapping uORF weak
OMR1841	ccggaGTGGatgGcaTCGATAATCAACTTTGAAAAACTCGTGCATCTGACTCCTGAGGAGAAGTCTGCCGTTACTGCCCTGTGGGGCAAGGTGAACGTGGATGAAGTTGAGCATGACTT	f	overlapping uORF medium
OMR1842	CGAAGTCATGCTCAACTTCATCCACGTTCACCTTGCCCCACAGGGCAGTAACGGCAGACTTCTCCTCAGGAGTCAGATGCACGAGTTTTTCAAAGTTGATTATCGAtgCcatCCACt	r	overlapping uORF medium
OMR1845	ccggaTCATCatgCtaTCGATAATCAACTTTGAAAAACTCGTGCATCTGACTCCTGAGGAGAAGTCTGCCGTTACTGCCCTGTGGGGCAAGGTGAACGTGGATGAAGTTGAGCATGACTT	f	overlapping uORF top strong
OMR1846	CGAAGTCATGCTCAACTTCATCCACGTTCACCTTGCCCCACAGGGCAGTAACGGCAGACTTCTCCTCAGGAGTCAGATGCACGAGTTTTTCAAAGTTGATTATCGAtaGcatGATGAt	r	overlapping uORF top strong
OMR1863	ccggaCATACatgTatTCGATAATCAACTTTGAAAAACTCGTGCATCTGACTCCTGAGGAGAAGTCTGCCGTTACTGCCCTGTGGGGCAAGGTGAACGTGGATGAAGTTGAGCATGACTT	f	overlapping uORF strong
OMR1864	CGAAGTCATGCTCAACTTCATCCACGTTCACCTTGCCCCACAGGGCAGTAACGGCAGACTTCTCCTCAGGAGTCAGATGCACGAGTTTTTCAAAGTTGATTATCGAatAcatGTATGt	r	overlapping uORF strong
OMR985	ACTGGGACGACATGGAGAAAA	f	Q-RT-PCR ACTB
OMR986	GATAGCACAGCCTGGATAGCAA​	r	Q-RT-PCR ATCB
OMR2107	GCAAGAGTGTAAAACAGTAGC	f	Q-RT-PCR DR1
OMR2108	GGCCAATTCTGCTTGTTGCTG	r	Q-RT-PCR DR1
OMR2111	﻿GAGAAGCTGCCGCCGAACGAC	f	Q-RT-PCR C-RAF
OMR2112	﻿GCTCCCTGTATGTGCTCCATT	r	Q-RT-PCR C-RAF
OMR2115	CCTCTGCAGCTGAATAACCCT	f	Q-RT-PCR SIN-1
OMR2116	CTCGAGTGCAGAGGGAGGTAG	r	Q-RT-PCR SIN-1
OMR2125	TGTGGAAAGTGAATGTGCGGA	f	Q-RT-PCR cyclin I
OMR2126	TGGATGAGCCTTTACGGTAGC	r	Q-RT-PCR cyclin I
OMR2127	﻿CTACCCCAAATATCAGAAGTC	f	Q-RT-PCR PRRC2A
OMR2128	AGAGCCCTGTTGATGCTGCTG	r	Q-RT-PCR PRRC2A
OMR2131	CAAAGTCATGGGCACAGCTGA	f	Q-RT-PCR PRRC2B
OMR2132	CTTTGCCAGCCTTGTCCTGCC	r	Q-RT-PCR PRRC2B
OMR2137	GAGGCTCACCCAAAGGCAGAC	f	Q-RT-PCR PRRC2C
OMR2138	TTGAGGAGCGGATAAGGTCTT	r	Q-RT-PCR PRRC2C
OHN071	CCACCATGTACCCTGGCATT	f	Q-RT-PCR Actin B (normalization control)
OHN072	CGCTCAGGAGGAGCAATGAT	r	Q-RT-PCR Actin B (normalization control)
